# Supplementary material for: Fabrication and Optimization of Poly(ε-caprolactone) Microspheres Loaded with S-Nitroso-N-Acetylpenicillamine for Nitric Oxide Delivery
Source: Biomedicines. 2024 Jun 19;12(6):1363. doi: 10.3390/biomedicines12061363 (PMC11201505; doi:10.3390/biomedicines12061363)
Supplement: Supplementary file 1 [file biomedicines-12-01363-s001.zip]

Archive with 1 entries (1 files):
- biomedicines-2822961-supplementary.pdf
